# Supplementary material for: The incidence of anti-HMGCR immune-mediated necrotizing myopathy: an Australian and UK retrospective multi-site cohort study
Source: Rheumatology (Oxford). 2025 May 10;64(9):4995–5003. doi: 10.1093/rheumatology/keaf238 (PMC12407235; doi:10.1093/rheumatology/keaf238)
Supplement: keaf238_Supplementary_Data [file keaf238_supplementary_data.zip]

Archive with 3 entries (2 files):
- keaf238_Supplementary_Data/
- keaf238_Supplementary_Data/rhe-25-0220-File006.docx
- keaf238_Supplementary_Data/rhe-25-0220-File007.docx
